# Supplementary material for: FDG PET based prediction of response in head and neck cancer treatment: Assessment of new quantitative imaging features
Source: PLoS One. 2019 Apr 19;14(4):e0215465. doi: 10.1371/journal.pone.0215465 (PMC6474600; doi:10.1371/journal.pone.0215465)
Supplement: S1 File — (CSV) [file pone.0215465.s001.csv]

DFSEvent	DFSMonths	Baseline.Mean	Delta.Mean	Baseline.RMS	Delta.RMS	Baseline.Median	Delta.Median	Baseline.Std	Delta.Std	Baseline.Minimum	Delta.Minimum	Baseline.MTV	Delta.MTV	Baseline.Max	Delta.Max	Baseline.TLG	Delta.TLG	Baseline.Glycolysis Q1	Delta.Glycolysis Q1	Baseline.Glycolysis Q2	Delta.Glycolysis Q2	Baseline.Glycolysis Q3	Delta.Glycolysis Q3	Baseline.Glycolysis Q4	Delta.Glycolysis Q4	Baseline.Q1 Distribution	Delta.Q1 Distribution	Baseline.Q2 Distribution	Delta.Q2 Distribution	Baseline.Q3 Distribution	Delta.Q3 Distribution	Baseline.Q4 Distribution	Delta.Q4 Distribution	Baseline.1st Quartile	Delta.1st Quartile	Baseline.3rd Quartile	Delta.3rd Quartile	Baseline.Upper Adjacent	Delta.Upper Adjacent	Baseline.SAM	Delta.SAM	Baseline.RA	Delta.RA	Baseline.Peak	Delta.Peak
1	6.439425051	2.431413838	0.911232266	2.473946597	0.942270891	2.306962719	0.838017305	0.456769651	0.269477208	1.775750714	0.493200894	14869.19519	11701.04281	3.710993652	1.602624939	36.1532	31.33703	14.0248	11.62806	10.9228	9.66399	7.02961	6.045863	4.17599	3.999118	46.0227	-8.644	29.8295	4.4962	15.9091	-1.4242	8.23864	5.57197	2.05524	0.68011	2.71212	1.08887	3.66529	1.77788	15.7419	14.20741	1.37272	0.33689	3.34369	1.6419
0	68.30390144	1.832329286	NA	1.839165588	NA	1.798047066	NA	0.15842805	NA	1.584162474	NA	5913.884452	NA	2.394282341	NA	10.8362	NA	4.90355	NA	3.80024	NA	1.65363	NA	0.478755	NA	48.5714	NA	34.2857	NA	13.5714	NA	3.57143	NA	1.71736	NA	1.9182	NA	2.20778	NA	3.1409	NA	1.30122	NA	2.0419	NA
0	75.63039014	2.097885657	NA	2.113986358	NA	2.071943641	NA	0.260411391	NA	1.671718597	NA	6505.272897	NA	2.722236395	NA	13.6473	NA	3.92327	NA	4.62891	NA	3.13608	NA	1.95907	NA	33.1169	NA	34.4156	NA	20.7792	NA	11.6883	NA	1.86992	NA	2.28572	NA	2.72224	NA	3.93704	NA	1.49268	NA	2.4571	NA
0	64.82135524	2.546905135	NA	2.603748099	NA	2.428102493	NA	0.541090008	NA	1.837938666	NA	8110.470105	NA	3.944352865	NA	20.6566	NA	8.32401	NA	4.83975	NA	4.98562	NA	2.50722	NA	48.9583	NA	22.9167	NA	19.7917	NA	8.33333	NA	2.10368	NA	2.97305	NA	3.94435	NA	10.0998	NA	1.30162	NA	3.38128	NA
0	64.82135524	4.152506909	NA	4.542018738	NA	3.643863797	NA	1.840277312	NA	1.851956844	NA	27541.80473	NA	9.075046539	NA	114.368	NA	37.232	NA	31.3915	NA	27.6946	NA	18.0494	NA	50.4601	NA	25.6135	NA	15.7975	NA	8.12883	NA	2.60154	NA	5.45328	NA	9.07505	NA	80.9258	NA	1.21422	NA	8.21509	NA
0	39.95071869	3.92817256	NA	4.205857856	NA	3.57149899	NA	1.502897416	NA	1.862157822	NA	37595.4083	NA	8.419095993	NA	147.681	NA	48.6222	NA	46.3822	NA	37.8397	NA	14.8372	NA	48.3146	NA	29.2135	NA	17.0787	NA	5.39326	NA	2.6483	NA	4.9374	NA	8.2458	NA	98.1412	NA	1.31772	NA	7.02308	NA
0	64.49281314	3.263487283	NA	3.397246862	NA	2.934587955	NA	0.943894587	NA	2.022280693	NA	4519.897402	NA	5.794671059	NA	14.7506	NA	5.72195	NA	4.40627	NA	2.17481	NA	2.44759	NA	50.4673	NA	28.0374	NA	11.215	NA	10.2804	NA	2.53621	NA	3.82257	NA	5.46624	NA	9.00935	NA	1.27022	NA	4.51231	NA
1	7.852156058	3.876703626	2.513194961	4.011787958	2.646936905	3.729673661	2.377982511	1.032284657	0.971765937	2.261271294	1.004966267	47606.76984	45748.12044	5.98069234	4.484758761	184.557	182.02272	43.9076	43.195199	46.9635	46.227587	45.6219	44.907264	48.0644	47.693065	33.3629	3.8174	27.2405	-2.305	20.9406	-6.3321	18.4561	4.8197	2.94592	1.63523	4.76405	3.34983	5.98069	4.48476	110.94	110.559565	1.54637	0.38754	5.80257	4.37906
0	18.36550308	1.629489417	NA	1.635173475	NA	1.597652674	NA	0.136222368	NA	1.448274493	NA	3210.394417	NA	2.051376104	NA	5.2313	NA	2.4438	NA	1.76065	NA	0.775214	NA	0.251639	NA	50	NA	32.8947	NA	13.1579	NA	3.94737	NA	1.52037	NA	1.70056	NA	1.9198	NA	1.42997	NA	1.18407	NA	1.74066	NA
1	13.07597536	3.935600326	NA	4.078651262	NA	3.698520899	NA	1.070722274	NA	2.205669165	NA	26654.72206	NA	6.735028744	NA	104.902	NA	27.9193	NA	33.0562	NA	29.3993	NA	14.5276	NA	36.6086	NA	32.3296	NA	21.87	NA	9.19176	NA	3.0029	NA	4.82011	NA	6.73503	NA	59.3936	NA	1.70734	NA	5.84645	NA
0	65.18275154	5.526327414	NA	6.241527069	NA	4.571262836	NA	2.901097285	NA	2.254488707	NA	14362.29081	NA	15.07144833	NA	79.3707	NA	31.9357	NA	20.427	NA	16.9676	NA	10.0404	NA	61.1765	NA	21.4706	NA	12.0588	NA	5.29412	NA	3.26824	NA	6.90141	NA	12.2858	NA	58.2647	NA	1.46954	NA	11.927	NA
1	24.47638604	3.552280206	NA	3.864776617	NA	3.018277287	NA	1.522433459	NA	1.71455729	NA	38271.28081	NA	8.418754578	NA	135.95	NA	56.0215	NA	37.9349	NA	27.9653	NA	14.0286	NA	58.6093	NA	23.9514	NA	12.4724	NA	4.96689	NA	2.33422	NA	4.41341	NA	7.48042	NA	81.9666	NA	1.41056	NA	7.41106	NA
0	66.0698152	2.422606093	0.876344934	2.520631733	0.970623622	2.177291942	0.650682361	0.696106353	0.588395741	1.570277041	0.222313261	5100.440979	2557.863506	4.334731911	2.481584065	12.3564	8.42491	5.65456	4.54899	2.56372	0.92145	2.24024	1.350192	1.89784	1.604236	56.9231	26.6479	20	-22.2018	13.8462	-7.2547	9.23077	2.80875	1.9281	0.46507	2.77791	1.16457	4.03589	2.20728	7.64127	6.744349	0.924448	-0.269052	3.08977	1.49093
0	67.64681725	4.505816042	NA	4.710754309	NA	4.185813189	NA	1.374346373	NA	2.545761108	NA	25091.76689	NA	7.917244911	NA	113.059	NA	34.6626	NA	30.8171	NA	29.1954	NA	18.3839	NA	42.5926	NA	27.2727	NA	19.8653	NA	10.2694	NA	3.34343	NA	5.52313	NA	7.91724	NA	71.4907	NA	1.65665	NA	7.28621	NA
1	15.54004107	3.564035379	1.770721783	3.809473525	2.006460594	3.169959089	1.405825752	1.345265905	1.158498728	1.887684115	0.380555161	67080.3465	60408.79535	7.620001229	5.276063096	239.077	227.1128	94.4266	89.8486	67.1307	63.15186	49.6163	46.83585	27.9031	27.276211	54.7229	12.4152	25.4408	-7.4263	13.665	-6.9644	6.17128	1.97548	2.47161	0.83362	4.37727	2.45792	7.19038	4.9126	134.159	130.39622	1.56407	0.33476	7.13561	5.10918
1	6.932238193	3.513626301	1.881700694	3.6691172	2.031005152	3.262478897	1.653185801	1.056811831	0.914580004	2.167890339	0.767659488	10349.29779	8506.456739	6.58881813	4.600295845	36.3636	33.35622	14.2231	13.288793	11.0414	10.023	6.36082	5.618438	4.73825	4.425964	51.0204	16.8432	28.5714	-5.6058	12.6531	-10.1317	7.7551	-1.10566	2.68213	1.17858	4.08034	2.32762	6.01968	4.03116	20.7358	19.86477	1.51003	0.35076	5.57549	3.87872
1	26.80903491	2.247407911	NA	2.283123035	NA	2.173403859	NA	0.402254239	NA	1.629086494	NA	17572.68523	NA	3.728561878	NA	39.493	NA	16.4445	NA	14.1671	NA	7.73003	NA	1.15144	NA	48.7981	NA	33.8942	NA	15.3846	NA	1.92308	NA	1.90596	NA	2.4998	NA	3.35095	NA	16.1944	NA	1.32584	NA	2.97199	NA
0	55.19507187	3.815620864	NA	4.012404518	NA	3.542233467	NA	1.241139571	NA	1.8190974	NA	30722.2868	NA	6.68114996	NA	117.225	NA	27.7979	NA	32.5529	NA	30.7529	NA	26.121	NA	35.4331	NA	29.4713	NA	20.8099	NA	14.2857	NA	2.73004	NA	4.77583	NA	6.68115	NA	78.3171	NA	1.26643	NA	6.19979	NA
0	62.45585216	1.763045824	NA	1.791363153	NA	1.661570549	NA	0.317255999	NA	1.356918097	NA	5632.995217	NA	2.763365507	NA	9.93123	NA	5.06488	NA	2.47201	NA	1.68063	NA	0.713709	NA	58.2822	NA	23.3129	NA	13.4969	NA	4.90798	NA	1.52934	NA	1.95641	NA	2.59609	NA	4.4178	NA	0.978774	NA	2.20954	NA
1	54.93223819	4.377788367	NA	4.530153971	NA	4.085157633	NA	1.165016742	NA	2.702378511	NA	7511.326819	NA	8.000878334	NA	32.883	NA	12.3305	NA	11.4739	NA	6.05566	NA	3.02297	NA	47.5155	NA	33.5404	NA	13.354	NA	5.59006	NA	3.50361	NA	4.98547	NA	7.20539	NA	17.6375	NA	2.02967	NA	6.50517	NA
0	51.05544148	1.584988039	-0.314567487	1.588904447	-0.318020261	1.557344002	-0.30864659	0.111491065	-0.055992208	1.37447974	-0.194385303	5528.523155	-2099.439173	1.905085878	-0.444523958	8.76264	-5.72706	2.08676	-1.22612	4.00386	-1.97279	1.82233	-1.81614	0.849695	-0.712035	25.7384	0.3561	46.4135	4.2117	19.4093	-3.8323	8.43882	-0.73549	1.50638	-0.2553	1.65402	-0.37002	1.87436	-0.47525	2.5877	-1.19964	1.11692	-0.28613	1.70688	-0.42543
0	50.29979466	3.51693218	1.513389559	3.653182078	1.637630548	3.334826289	1.357495968	0.988396344	0.768703527	1.844511553	0.184549956	26079.69995	21771.0127	5.703517508	3.134167413	91.7205	83.08786	20.2312	17.44738	25.1535	22.113	25.9391	24.15771	20.3969	19.36996	31.7531	-4.5214	29.6064	-5.6877	23.4347	4.8072	15.2057	5.40178	2.66359	0.8553	4.3318	2.19225	5.70352	3.13417	57.3749	54.26884	1.31695	0.03429	5.26806	2.99234
0	5.35523614	2.194843931	NA	2.232744273	NA	2.048251152	NA	0.409642659	NA	1.647416592	NA	6125.094611	NA	3.363705158	NA	13.4436	NA	5.97379	NA	3.52205	NA	2.59773	NA	1.35006	NA	51.7241	NA	25.5172	NA	15.8621	NA	6.89655	NA	1.87538	NA	2.46148	NA	3.30241	NA	5.78847	NA	1.2498	NA	2.80555	NA
1	6.110882957	3.797869166	2.197481493	4.040138425	2.426698049	3.417359005	1.84457068	1.378008814	1.173193914	2.009579037	0.723773844	25852.12346	19040.6097	8.530122532	6.374142888	98.183	87.2819	39.1158	35.43631	34.1641	30.60007	17.3207	14.55533	7.58249	6.69032	54.5752	15.8766	30.0654	-2.4688	11.4379	-10.8224	3.92157	-2.58528	2.68313	1.26163	4.6848	2.92868	7.66282	5.50684	63.9984	59.65416	1.32231	0.359701	6.98552	5.15365
0	45.73305955	3.290746657	NA	3.523876687	NA	2.947410345	NA	1.260433791	NA	1.567333937	NA	37484.39306	NA	7.346336842	NA	123.352	NA	45.8115	NA	39.9654	NA	24.873	NA	12.7017	NA	52.0846	NA	29.6204	NA	13.0678	NA	5.22713	NA	2.30013	NA	3.95297	NA	6.42087	NA	77.3902	NA	1.22615	NA	6.5171	NA
0	50.29979466	3.04463795	NA	3.130508658	NA	2.850576282	NA	0.728192429	NA	1.931552529	NA	12176.5637	NA	5.230191231	NA	37.0732	NA	12.7388	NA	12.5175	NA	8.41762	NA	3.39933	NA	43.295	NA	33.3333	NA	17.433	NA	5.9387	NA	2.47846	NA	3.49252	NA	4.85693	NA	20.3168	NA	1.37612	NA	4.30231	NA
0	55.06365503	2.269627063	0.857199025	2.331035036	0.91156645	2.180091912	0.793253614	0.531523594	0.390321246	1.513551186	0.308065753	3592.373696	583.177548	3.592165375	1.807978785	8.15335	3.90308	2.38512	0.64483	3.07399	1.84105	1.2232	0.382425	1.47103	1.034765	37.6623	-7.2989	37.6623	8.9801	12.3377	-5.4918	12.3377	3.81057	1.83332	0.53943	2.54906	1.03501	3.59217	1.80798	4.7172	3.438	0.956511	-0.03082	2.8381	1.30758
0	54.40657084	2.637382723	NA	2.855994908	NA	2.265089512	NA	1.09586463	NA	1.322034836	NA	29112.2232	NA	6.308008671	NA	76.7801	NA	32.1765	NA	22.5506	NA	15.6327	NA	6.42034	NA	58.8942	NA	24.7596	NA	12.3397	NA	4.00641	NA	1.74891	NA	3.26529	NA	5.53061	NA	45.6141	NA	1.07055	NA	5.45675	NA
1	14.12731006	4.048034739	2.371761402	4.414465904	2.727264119	3.498999659	1.867636474	1.760944056	1.569221437	1.971484913	0.610676711	19980.48104	12282.53741	9.018385293	6.837575714	80.8817	67.9778	30.0886	25.94996	22.7838	18.46039	16.7392	13.84134	11.2701	9.72616	54.9683	18.9077	24.9471	-8.9923	13.1078	-7.1952	6.97674	-2.72023	2.57567	1.05874	5.08507	3.27894	8.76487	6.58406	55.115	50.99373	1.28959	0.14869	7.77671	5.8236
0	48.82135524	2.147668727	0.920091177	2.204643533	0.975609163	2.020429547	0.801642852	0.497968019	0.438144593	1.447538567	0.325872908	6251.820706	4922.256049	3.464140335	2.088643087	13.4268	11.79466	4.73597	4.38599	4.3109	3.574678	2.59278	2.235075	1.78719	1.598953	43.9189	21.1119	31.7568	-13.8572	15.5405	-5.5121	8.78378	-1.74252	1.74419	0.55075	2.44149	1.17595	3.46414	2.10609	7.16378	6.88826	1.0018	-0.01855	2.82328	1.58194
0	46.58726899	2.71317346	0.727081846	2.790774375	0.799436174	2.566441353	0.603236098	0.653537595	0.509080236	1.790929727	0.050144335	15629.15829	13343.2401	4.577750283	2.234098185	42.4046	37.86456	15.6518	14.3245	12.2843	10.58942	10.7047	9.869554	3.76377	3.081045	46.5672	14.9345	28.0597	-9.6954	19.5522	2.2053	5.8209	-7.4444	2.1759	0.30508	3.19131	1.11705	4.57775	2.2341	23.3783	22.11118	1.21736	-0.21442	3.94818	1.92509
0	44.58316222	2.027544071	0.485099166	2.073894331	0.527691094	1.939952524	0.422657981	0.436007721	0.32826655	1.353609182	-0.035405747	14508.58275	11522.8937	3.548949258	1.667514919	29.4168	24.81154	11.4911	9.45379	11.3511	9.71082	4.503	3.872933	2.07152	1.773913	47.2669	0.3919	36.6559	1.4997	11.5756	-0.9244	4.50161	-0.96714	1.67464	0.21863	2.25712	0.67037	3.12643	1.34958	14.0489	12.9377	1.05923	-0.11104	2.93358	1.33095
1	6.340862423	3.832741599	2.237425869	4.034174839	2.424629859	3.650143339	2.117340229	1.258832182	1.045284151	1.795242541	0.51121655	40705.79285	35900.40986	6.493330258	4.184323868	156.015	148.3489	32.7012	29.10978	39.5091	36.93	43.0717	42.082698	40.7328	40.226219	32.6648	-19.2769	27.6218	-4.9025	22.4642	11.7846	17.2493	12.39493	2.7066	1.26808	4.88962	3.19766	6.49333	4.42703	104.333	101.70122	1.26963	0.22199	6.14992	4.289
1	12.71457906	1.376622297	NA	1.378983801	NA	1.37309162	NA	0.080668298	NA	1.177924915	NA	1689.681272	NA	1.523976804	NA	2.32605	NA	0.207007	NA	0.669023	NA	0.766168	NA	0.683856	NA	10	NA	30	NA	32.5	NA	27.5	NA	1.32362	NA	1.44161	NA	1.52398	NA	0.69887	NA	0.963012	NA	1.36329	NA
0	48.82135524	3.89652545	NA	4.2662257	NA	3.46801942	NA	1.737173319	NA	1.266851155	NA	48400.81867	NA	8.741388034	NA	188.595	NA	50.9678	NA	56.8349	NA	52.1308	NA	28.6615	NA	44.3855	NA	29.4458	NA	18.3133	NA	7.85542	NA	2.42094	NA	5.11918	NA	8.74139	NA	128.362	NA	1.24446	NA	7.83975	NA
0	42.0862423	5.191021905	NA	5.967841644	NA	4.145699024	NA	2.944218992	NA	1.820717573	NA	57111.22699	NA	13.38912487	NA	296.466	NA	98.9942	NA	72.8316	NA	71.6293	NA	53.0106	NA	56.8047	NA	21.1538	NA	14.1272	NA	7.9142	NA	2.70283	NA	7.01803	NA	13.3891	NA	214.131	NA	1.44166	NA	12.4806	NA
0	85.38809035	3.165287267	NA	3.481221757	NA	2.714439392	NA	1.449089864	NA	1.452177048	NA	31402.87283	NA	7.493962765	NA	99.3991	NA	36.2866	NA	28.7254	NA	22.5831	NA	11.8039	NA	55.2465	NA	25.158	NA	13.9064	NA	5.689	NA	1.96149	NA	4.11962	NA	7.18991	NA	64.3323	NA	1.11668	NA	6.54003	NA
1	87.52361396	2.487684182	NA	2.521899618	NA	2.389870882	NA	0.414010981	NA	1.9174366	NA	7688.049787	NA	3.605425596	NA	19.1254	NA	7.46384	NA	5.33535	NA	4.45347	NA	1.87278	NA	45.6044	NA	27.4725	NA	19.7802	NA	7.14286	NA	2.12683	NA	2.77776	NA	3.60543	NA	5.60375	NA	1.75879	NA	3.12024	NA
1	5.388090349	3.586450464	2.209515452	3.790512052	2.411165977	3.294897476	1.925560701	1.226928967	1.145408601	1.885867504	0.624023189	47226.59155	45748.12044	6.284818414	4.723248608	169.376	167.34024	48.797	47.973493	43.077	42.550676	37.3678	36.940773	40.134	39.8751	42.2182	-0.6389	25.8497	0.1354	17.0841	-2.9159	14.8479	3.4193	2.51136	1.2036	4.55585	3.12575	6.28482	4.72325	103.705	103.207467	1.39055	0.35013	6.00398	4.62152
0	32.39425051	4.495306228	NA	4.78608273	NA	4.183023453	NA	1.642805471	NA	2.107815504	NA	14531.25894	NA	9.220001221	NA	65.3225	NA	20.9898	NA	20.8429	NA	16.6357	NA	6.85406	NA	46.8023	NA	29.9419	NA	17.4419	NA	5.81395	NA	3.09159	NA	5.5467	NA	9.22	NA	44.1714	NA	1.45555	NA	7.28561	NA
1	11.49897331	2.537371768	NA	2.590097778	NA	2.415227652	NA	0.519952892	NA	1.738277078	NA	13517.45018	NA	3.788281441	NA	34.2988	NA	10.9584	NA	9.48246	NA	7.95828	NA	5.89964	NA	39.6875	NA	28.125	NA	19.6875	NA	12.5	NA	2.10839	NA	2.92297	NA	3.78828	NA	17.1049	NA	1.27198	NA	3.44874	NA
1	7.162217659	2.418786368	NA	2.504620052	NA	2.304156542	NA	0.650072391	NA	1.293597698	NA	66953.6204	NA	4.69899559	NA	161.947	NA	48.8625	NA	67.3868	NA	38.6294	NA	7.0677	NA	40.2524	NA	39.9369	NA	17.224	NA	2.58675	NA	1.89677	NA	2.84275	NA	4.1549	NA	91.4475	NA	1.05295	NA	4.00527	NA
1	124.3203285	4.338211518	2.702435947	4.568127051	2.929616109	3.969110114	2.343268224	1.430980633	1.336342434	2.546910895	1.106093818	17445.95913	12250.18922	8.296886984	6.443922892	75.6843	67.18519	27.9336	26.33993	21.9774	18.93273	15.9908	13.41985	9.7825	8.49267	50.1211	29.7959	27.3608	-9.2246	15.0121	-14.2562	7.50605	-6.31505	3.12014	1.55405	5.25764	3.55881	8.29689	6.44393	47.1436	45.90409	1.63594	0.23873	7.40201	5.68961
1	9.527720739	2.930064806	1.15030951	3.003526726	1.216438242	2.729689773	0.990343623	0.660221949	0.498492752	2.072559113	0.535305627	12419.15735	7138.903374	4.994557581	2.784444051	36.3889	26.99134	16.7899	13.1279	10.3282	7.38811	6.17056	4.36217	3.10025	2.113177	55.102	12.702	26.5306	-4.6694	12.9252	-4.6748	5.44218	-3.35782	2.39702	0.75095	3.36312	1.4821	4.65004	2.43993	17.9004	15.35691	1.48871	0.19065	4.17495	2.19167
1	51.77823409	2.563460159	NA	2.62245371	NA	2.460539818	NA	0.553114342	NA	1.69882679	NA	22852.9392	NA	4.447102547	NA	58.5826	NA	21.731	NA	22.9986	NA	10.5856	NA	3.26737	NA	45.4713	NA	37.1534	NA	13.8632	NA	3.51201	NA	2.09529	NA	2.91251	NA	4.11929	NA	28.6719	NA	1.30883	NA	3.81864	NA
0	74.11909651	2.263945661	0.799966049	2.395553195	0.929412965	2.049126853	0.598425571	0.78308694	0.703520178	1.292934593	-0.031048806	9039.794805	3083.668321	4.928523477	3.26856776	20.4656	11.74595	8.98583	6.66157	6.12278	3.01065	3.83102	1.50283	1.52597	0.570897	57.4766	29.1078	26.6355	-9.5347	12.1495	-13.3824	3.73832	-6.19076	1.66129	0.26205	2.58166	1.06141	3.91144	2.25148	11.9732	10.13107	0.939442	-0.215258	3.76983	2.24017
0	79.77002053	1.629426336	-0.081119411	1.63322243	-0.086230407	1.614407153	-0.05961344	0.111289364	-0.06349996	1.45741694	0.047996159	5533.706166	-8744.100582	1.965067538	-0.137860818	9.01677	-15.40603	3.55381	-3.01874	3.18907	-4.74167	1.7878	-3.79523	0.486089	-3.850431	41.9847	11.8072	35.1145	1.6825	18.3206	-2.9812	4.58015	-10.50865	1.53469	-0.03104	1.69706	-0.14287	1.94013	-0.1628	2.77295	-4.49159	1.12832	-0.07343	1.76044	-0.27592
0	72.21355236	2.650921027	0.768183006	2.717875165	0.824194146	2.517888749	0.692082686	0.599552432	0.396266078	1.733084274	0.14228906	14826.95316	11320.86452	4.375730508	1.936953238	39.3051	32.70405	13.4127	10.88684	13.8909	11.6637	7.97247	6.71813	4.02895	3.435297	42.735	0.5663	34.4729	0.738	15.9544	-0.9131	6.83761	-0.39131	2.1682	0.43446	3.0163	1.01609	4.26357	1.91084	20.2672	18.33659	1.28401	-0.04808	3.8094	1.72325
0	69.88090349	3.76655864	2.310374418	4.095829812	2.635996472	3.390288172	1.932397505	1.608992809	1.505838114	1.569291414	0.412961584	71853.69609	66911.37837	7.469602144	5.809977675	270.641	263.44407	71.0111	70.703706	68.1511	66.17882	67.4748	64.50619	64.0042	62.05555	43.2687	38.14049	25.2792	-3.7806	17.9894	-23.0362	13.4627	-11.3236	2.35253	0.95703	4.98067	3.44791	7.4696	5.80998	192.576	191.08168	1.08645	-0.06738	6.99661	5.48086
1	14.45585216	3.321171263	0.548446822	3.474435048	0.658093001	3.086958375	0.434897614	1.02054904	0.526806502	1.841067078	-0.252919879	32146.1862	27879.74099	6.161908159	2.012660554	106.763	94.9333	33.7728	29.41783	33.2227	29.3114	27.2987	24.55901	12.4688	11.645077	43.7582	0.1938	30.2234	-2.4499	18.9225	0.1106	7.09593	2.14543	2.43849	0.0831	4.07316	0.98405	6.16191	2.01266	64.0646	58.2765	1.32826	-0.08781	5.62565	2.27439
1	43.95893224	4.179872056	NA	4.422623345	NA	3.78313303	NA	1.445083682	NA	2.182272434	NA	19811.51291	NA	7.626316071	NA	82.8096	NA	23.6822	NA	23.2792	NA	20.0869	NA	15.7613	NA	41.791	NA	28.5714	NA	18.1237	NA	11.5139	NA	2.92498	NA	5.22386	NA	7.62632	NA	53.7234	NA	1.46815	NA	6.98715	NA
0	68.27104723	1.783528721	NA	1.799088769	NA	1.753878534	NA	0.236105272	NA	1.364220858	NA	10307.05576	NA	2.384872437	NA	18.3829	NA	4.88248	NA	5.96345	NA	4.9274	NA	2.60961	NA	31.1475	NA	33.1967	NA	24.1803	NA	11.4754	NA	1.5712	NA	1.96924	NA	2.38487	NA	6.13009	NA	1.18878	NA	2.05452	NA
0	69.68377823	4.226927207	2.726717703	4.616916177	3.111884537	3.738928138	2.263414571	1.857148721	1.736767329	1.83895322	0.526647584	31047.89337	29442.69616	9.735243998	7.979809851	131.237	128.82887	43.9702	43.275405	40.1891	39.314053	34.3349	34.134687	12.743	12.104923	51.5646	19.9857	27.2109	-9.6312	16.4626	8.56786	4.7619	-18.9223	2.68952	1.28612	5.53803	3.91639	9.73524	7.97981	95.0906	94.346987	1.16422	0.12726	8.52236	7.01642
0	69.12525667	2.547787212	NA	2.606854685	NA	2.425424576	NA	0.551789514	NA	1.763767004	NA	23064.14936	NA	4.595102787	NA	58.7625	NA	26.9361	NA	20.5305	NA	8.3043	NA	2.99163	NA	54.3956	NA	32.0513	NA	10.4396	NA	3.11355	NA	2.11701	NA	2.85534	NA	3.94839	NA	27.7886	NA	1.34295	NA	3.92633	NA
1	24.0164271	5.610169757	4.247839157	6.023355488	4.657088148	5.101546339	3.761963503	2.192443075	2.088800505	1.995054905	0.816514815	66668.85729	63379.78549	11.85839566	10.22722785	374.024	369.5432	93.3381	92.23232	126.267	124.3914	104.643	103.760056	49.7752	49.158719	39.3282	12.3778	33.9748	-8.5784	19.4542	1.0145	7.24283	-4.81387	3.76888	2.48176	7.14533	5.71425	11.8584	10.22723	252.356	251.386078	1.82495	0.75751	10.822	9.35529
1	20.27104723	4.391846468	NA	4.74678629	NA	4.015925169	NA	1.80101768	NA	1.873841286	NA	76277.32418	NA	10.08525372	NA	334.998	NA	104.217	NA	114.805	NA	94.6569	NA	21.3193	NA	48.0734	NA	30.5505	NA	18.1651	NA	3.21101	NA	2.78818	NA	5.70304	NA	10.0445	NA	233.358	NA	1.33251	NA	9.00589	NA
1	54.57084189	2.655837889	NA	2.720797287	NA	2.517814398	NA	0.590984755	NA	1.823556662	NA	9419.973091	NA	4.230093956	NA	25.0179	NA	8.9341	NA	7.14526	NA	5.81847	NA	3.12009	NA	44.3946	NA	28.2511	NA	18.8341	NA	8.52018	NA	2.14706	NA	3.08634	NA	4.23009	NA	12.9545	NA	1.28062	NA	3.61871	NA
1	10.57905544	3.680734024	2.046877446	3.978530867	2.341865371	3.276890811	1.659629628	1.5102665	1.414419617	1.739755989	0.26647201	14911.43722	12165.70516	8.299109693	6.431129585	54.885	50.39887	19.2378	18.01013	17.5713	15.5835	11.5398	11.031505	6.53608	5.773713	51.2748	22.044	29.1785	-15.4369	13.5977	2.8285	5.94901	-9.43559	2.45653	0.89083	4.53213	2.83904	7.44481	5.57683	38.043	36.89919	1.12947	-0.08781	6.95771	5.25787
